# Supplementary material for: Can the Cans: Determinants of Container Deposit Behavior before and after Introduction of a Container Refund Scheme
Source: Behav Sci (Basel). 2024 Feb 2;14(2):112. doi: 10.3390/bs14020112 (PMC10885914; doi:10.3390/bs14020112)
Supplement: Supplementary file 1 [file behavsci-14-00112-s001.zip]

Archive with 1 entries (1 files):
- behavsci-2656898-supplementary.pdf
